# Supplementary material for: Rational Development of Liquid Biopsy Analysis in Renal Cell Carcinoma
Source: Cancers (Basel). 2021 Nov 20;13(22):5825. doi: 10.3390/cancers13225825 (PMC8616270; doi:10.3390/cancers13225825)
Supplement: Supplementary file 1 [file cancers-13-05825-s001.zip]

Archive with 1 entries (1 files):
- cancers-1460012-supplementary.xlsx
