# Supplementary material for: Rational Development of Liquid Biopsy Analysis in Renal Cell Carcinoma
Source: Cancers (Basel). 2021 Nov 20;13(22):5825. doi: 10.3390/cancers13225825 (PMC8616270; doi:10.3390/cancers13225825)
Supplement: Supplementary file 1 [file cancers-13-05825-s001.zip › cancers-1460012-supplementary.xlsx]

## Sheet:  Table S1
Patient	chrom	start	end	ref	alt	gene	transcript	codon_change	aa_change	functional_impact	samples	rs_ids	cosmic_ids
P1	chr3	10188294	10188295	T	TAA	VHL	NM_000551.3	c.439_440insAA	p.Ile147fs	frameshift_variant	tumor		COSM30351,COSM26791,COSM18117,COSM18256,COSM17973,COSM14285,COSM14410
P1	chr3	52661294	52661296	CT	C	PBRM1	NM_018313.4	c.1534delA	p.Arg512fs	frameshift_variant	tumor
P2	chr3	10191487	10191488	C	T	VHL	NM_000551.3	c.481C>T	p.Arg161*	stop_gained	tumor, cfDNA	rs5030818	COSM17781,COSM17612,COSM1684702
P2	chr3	52613091	52613104	GGCCATGGGACTT	A	PBRM1	NM_018313.4	c.3424_3436delAAGTCCCATGGCCinsT	p.Lys1142_Gly1145del	inframe_deletion	tumor
P3	chr3	10188295	10188296	A	AT	VHL	NM_000551.3	c.444dupT	p.Ala149fs	frameshift_variant	tumor	rs869025653	COSM30351,COSM26791,COSM18117,COSM18256,COSM17973,COSM14285,COSM14410,COSM674221,COSM17735,COSM17905,COSM17977,COSM18118,COSM26792,COSM1732000,COSM18285,COSM253376
P3	chr3	47165211	47165212	G	GT	SETD2	NM_014159.6	c.913dupA	p.Thr305fs	frameshift_variant	tumor, cfDNA, evDNA		COSM241575
P3	chr3	52668756	52668757	G	A	PBRM1	NM_018313.4	c.1162C>T	p.Gln388*	stop_gained	tumor		COSM422770,COSM422769,COSM52787
P3	chr7	116339814	116339815	T	C	MET	NM_001127500.1	c.677T>C	p.Phe226Ser	missense_variant	tumor
P4	chr3	10183870	10183871	G	T	VHL	NM_000551.3	c.340G>T	p.Gly114Cys	missense_variant	tumor		COSM14384,COSM28431,COSM17642,COSM18065
P4	chr3	52613111	52613112	A	T	PBRM1	NM_018313.4	c.3416T>A	p.Val1139Asp	missense_variant	tumor
P5	chr1	103380347	103380348	C	G	COL11A1	NM_080629.2	c.3872G>C	p.Gly1291Ala	missense_variant	tumor
P5	chr3	10183870	10183871	G	T	VHL	NM_000551.3	c.340G>T	p.Gly114Cys	missense_variant	tumor		COSM14384,COSM28431,COSM17642,COSM18065
P5	chr3	47143042	47143043	C	G	SETD2	NM_014159.6	c.4920G>C	p.Trp1640Cys	missense_variant	tumor
P5	chr3	52651340	52651342	TC	T	PBRM1	NM_018313.4	c.1754delG	p.Gly585fs	frameshift_variant	tumor
P5	chr7	98534892	98534893	T	G	TRRAP	NM_001244580.1	c.4226T>G	p.Met1409Arg	missense_variant	tumor
P5	chr11	108203552	108203554	GA	G	ATM	NM_000051.3	c.7855delA	p.Ser2619fs	frameshift_variant	tumor
P6	chr3	10188195	10188196	A	T	VHL	NM_000551.3	c.341-2A>T		splice_acceptor_variant	tumor		COSM14425,COSM30296,COSM30295
P6	chr3	52685827	52685828	T	A	PBRM1	NM_018313.4	c.646-2A>T		splice_acceptor_variant	tumor
P6	chrX	53225866	53225867	C	A	KDM5C	NM_004187.3	c.2981+1G>T		splice_donor_variant	tumor
P7	chr3	10191509	10191511	GC	G	VHL	NM_000551.3	c.505delC	p.Leu169fs	frameshift_variant	tumor		COSM1732007,COSM17914
P8	chr1	103540251	103540252	A	T	COL11A1	NM_080629.2	c.573T>A	p.Asp191Glu	missense_variant	tumor, cfDNA, evDNA	rs775444430
P8	chr3	52442022	52442023	C	T	BAP1	NM_004656.3	c.326G>A	p.Gly109Glu	missense_variant	tumor, cfDNA, evDNA
P8	chr3	52692234	52692235	G	A	PBRM1	NM_018313.4	c.625C>T	p.Gln209*	stop_gained	tumor		COSM422760,COSM422758,COSM422759
P9	chr3	10191505	10191506	C	G	VHL	NM_000551.3	c.499C>G	p.Arg167Gly	missense_variant	tumor	rs5030820	COSM14311,COSM25673
P10	chrX	53222728	53222729	T	G	KDM5C	NM_004187.3	c.4207A>C	p.Met1402Leu	missense_variant	evDNA	rs782474106
P10	chr3	47164191	47164194	CTA	C	SETD2	NM_014159.6	c.1932_1933delTA	p.Asp644fs	frameshift_variant	tumor, cfDNA, evDNA
P10	chr22	30060980	30060985	TACTA	T	NF2	NM_000268.3	c.814_817delACTA	p.Thr272fs	frameshift_variant	cfDNA
P11	chr3	52685780	52685781	T	G	PBRM1	NM_018313.4	c.691A>C	p.Lys231Gln	missense_variant	cfDNA
P11	chr3	47129643	47129644	C	CA	SETD2	NM_014159.6	c.5235dupT	p.Glu1746fs	frameshift_variant	cfDNA, evDNA
P11	chr3	10183799	10183800	A	AC	VHL	NM_000551.3	c.270dupC	p.Phe91fs	frameshift_variant	tumor, cfDNA, evDNA
P11	chr3	52637698	52637700	TA	T	PBRM1	NM_018313.4	c.2616delT	p.Phe872fs	frameshift_variant	cfDNA

## Sheet:  Table S2
Probe/Primer	Sequence	Fluorescence label
VHL_DelA_INDEL_probe	/56-FAM/AGA+C+C+CCC+AAA/3IABkFQ/	FAM
VHL_DelA_WT_probe	/5HEX/AG+AC+C+A+CC+CAA/3IABkFQ/	HEX
Forward Primer	5’ACATCGTCAGGTCGCTCTA
Reverse Primer	5’CCATCCGTTGATGTGCAATG
